# Supplementary material for: The Ashtamudi Lake short-neck clam: re-assigned to the genus Marcia H. Adams & A. Adams, 1857 (Bivalvia, Veneridae)
Source: Zookeys. 2018 Nov 28;(799):1–20. doi: 10.3897/zookeys.799.25829 (PMC6281702; doi:10.3897/zookeys.799.25829)
Supplement: XML Treatment for Marcia [file zookeys.799.25829-treatment1.xml]

<!DOCTYPE tp:taxon-treatment
  PUBLIC "-//TaxonX//DTD Taxonomic Treatment Publishing DTD v0 20100105//EN" "tax-treatment-NSO.dtd">
<tp:taxon-treatment xmlns:tp="http://www.plazi.org/taxpub"><tp:treatment-meta><kwd-group><label>Taxon classification</label><kwd><named-content xmlns:xlink="http://www.w3.org/1999/xlink" content-type="kingdom">Animalia</named-content></kwd><kwd><named-content xmlns:xlink="http://www.w3.org/1999/xlink" content-type="order">Venerida</named-content></kwd><kwd><named-content xmlns:xlink="http://www.w3.org/1999/xlink" content-type="family">Veneridae</named-content></kwd></kwd-group><mixed-citation publication-type="journal"><person-group><name><surname>Arathi</surname><given-names>Anitha R.</given-names></name><name><surname>Oliver</surname><given-names>P. Graham</given-names></name><name><surname>Ravinesh</surname><given-names>Raveendhiran</given-names></name><name><surname>Kumar</surname><given-names>Appukuttannair Biju</given-names></name></person-group><article-title>The Ashtamudi Lake short-neck clam: re-assigned to the genus <italic><tp:taxon-name><tp:taxon-name-part taxon-name-part-type="genus" reg="Marcia">Marcia</tp:taxon-name-part></tp:taxon-name></italic> H. Adams &amp; A. Adams, 1857 (<tp:taxon-name><tp:taxon-name-part taxon-name-part-type="class">Bivalvia</tp:taxon-name-part></tp:taxon-name>, <tp:taxon-name><tp:taxon-name-part taxon-name-part-type="family">Veneridae</tp:taxon-name-part></tp:taxon-name>)</article-title><source>Zookeys</source><day>28</day><month>11</month><year>2018</year><volume>2018</volume><issue>799</issue><fpage>1</fpage><lpage>20</lpage><pub-id pub-id-type="doi">10.3897/zookeys.799.25829</pub-id></mixed-citation></tp:treatment-meta><tp:nomenclature><label>Genus</label><tp:taxon-name>
                  <tp:taxon-name-part taxon-name-part-type="genus" reg="Marcia">Marcia</tp:taxon-name-part>
                </tp:taxon-name><tp:taxon-authority>H. Adams &amp; A. Adams, 1857</tp:taxon-authority></tp:nomenclature><tp:treatment-sec sec-type="type species" id="SECID0ELJAE"><title>Type species.</title><p><italic><tp:taxon-name><tp:taxon-name-part taxon-name-part-type="genus" reg="Venus">Venus</tp:taxon-name-part><tp:taxon-name-part taxon-name-part-type="species" reg="opima">opima</tp:taxon-name-part></tp:taxon-name></italic> Gmelin, 1791</p></tp:treatment-sec><tp:treatment-sec sec-type="description" id="SECID0E3JAE"><title>Description.</title><p>Moderately sized, outline triangular-ovate to elongate-ovate. Hinge with three cardinal teeth in each valve; posterior and middle cardinal bifid in left valve, middle cardinal bifid in right valve; laterals absent. Ligament external, elongate. Pallial sinus moderately deep, horizontally aligned. Sculpture variable from smooth to commarginal lines to weak commarginal ridges. Often highly and variably patterned externally with bold geometric blotches and radial rays. Inner shell margins smooth.</p></tp:treatment-sec><tp:treatment-sec sec-type="remarks" id="SECID0EBKAE"><title>Remarks.</title><p>The species within the genus <italic><tp:taxon-name><tp:taxon-name-part taxon-name-part-type="genus" reg="Marcia">Marcia</tp:taxon-name-part></tp:taxon-name></italic> are rather variable in form with the sculpture varying from almost smooth (<italic><tp:taxon-name><tp:taxon-name-part taxon-name-part-type="genus" reg="Marcia">M.</tp:taxon-name-part><tp:taxon-name-part taxon-name-part-type="species" reg="opima">opima</tp:taxon-name-part></tp:taxon-name></italic>) to finely ridged (<italic><tp:taxon-name><tp:taxon-name-part taxon-name-part-type="genus" reg="Marcia">M.</tp:taxon-name-part><tp:taxon-name-part taxon-name-part-type="species" reg="japonica">japonica</tp:taxon-name-part></tp:taxon-name></italic> and <italic><tp:taxon-name><tp:taxon-name-part taxon-name-part-type="genus" reg="Marcia">M.</tp:taxon-name-part><tp:taxon-name-part taxon-name-part-type="species" reg="hiantina">hiantina</tp:taxon-name-part></tp:taxon-name></italic>). <xref ref-type="bibr" rid="B27">Huber (2010)</xref> notes this variability and discusses, but rejects, the use of <italic><tp:taxon-name><tp:taxon-name-part taxon-name-part-type="genus" reg="Hemitapes">Hemitapes</tp:taxon-name-part></tp:taxon-name></italic>, Römer, 1864 for these more coarsely sculptured forms. All have a horizontally aligned pallial sinus and this contrasts with the steeply ascending orientation seen in <italic><tp:taxon-name><tp:taxon-name-part taxon-name-part-type="genus" reg="Protapes">Protapes</tp:taxon-name-part></tp:taxon-name></italic>. Furthermore in <italic><tp:taxon-name><tp:taxon-name-part taxon-name-part-type="genus" reg="Protapes">Protapes</tp:taxon-name-part></tp:taxon-name></italic> the sculpture is stronger with commarginal raised ridges; the posterior margin is obliquely truncated and the anterior pronounced with a depressed lunule.</p></tp:treatment-sec><ref-list><ref id="B27"><mixed-citation xmlns:xlink="http://www.w3.org/1999/xlink" xlink:type="simple"><person-group><name name-style="western"><surname>Huber</surname><given-names>M</given-names></name></person-group> (<year>2010</year>) <italic>Compendium of Bivalves</italic>. Conch Books, Hackenheim, 901 pp.</mixed-citation></ref></ref-list></tp:taxon-treatment>
