# Supplementary material for: The Ashtamudi Lake short-neck clam: re-assigned to the genus Marcia H. Adams & A. Adams, 1857 (Bivalvia, Veneridae)
Source: Zookeys. 2018 Nov 28;(799):1–20. doi: 10.3897/zookeys.799.25829 (PMC6281702; doi:10.3897/zookeys.799.25829)
Supplement: XML Treatment for Marcia opima [file zookeys.799.25829-treatment2.xml]

<!DOCTYPE tp:taxon-treatment
  PUBLIC "-//TaxonX//DTD Taxonomic Treatment Publishing DTD v0 20100105//EN" "tax-treatment-NSO.dtd">
<tp:taxon-treatment xmlns:tp="http://www.plazi.org/taxpub"><tp:treatment-meta><kwd-group><label>Taxon classification</label><kwd><named-content xmlns:xlink="http://www.w3.org/1999/xlink" content-type="kingdom">Animalia</named-content></kwd><kwd><named-content xmlns:xlink="http://www.w3.org/1999/xlink" content-type="order">Venerida</named-content></kwd><kwd><named-content xmlns:xlink="http://www.w3.org/1999/xlink" content-type="family">Veneridae</named-content></kwd></kwd-group><mixed-citation publication-type="journal"><person-group><name><surname>Arathi</surname><given-names>Anitha R.</given-names></name><name><surname>Oliver</surname><given-names>P. Graham</given-names></name><name><surname>Ravinesh</surname><given-names>Raveendhiran</given-names></name><name><surname>Kumar</surname><given-names>Appukuttannair Biju</given-names></name></person-group><article-title>The Ashtamudi Lake short-neck clam: re-assigned to the genus <italic><tp:taxon-name><tp:taxon-name-part taxon-name-part-type="genus" reg="Marcia">Marcia</tp:taxon-name-part></tp:taxon-name></italic> H. Adams &amp; A. Adams, 1857 (<tp:taxon-name><tp:taxon-name-part taxon-name-part-type="class">Bivalvia</tp:taxon-name-part></tp:taxon-name>, <tp:taxon-name><tp:taxon-name-part taxon-name-part-type="family">Veneridae</tp:taxon-name-part></tp:taxon-name>)</article-title><source>Zookeys</source><day>28</day><month>11</month><year>2018</year><volume>2018</volume><issue>799</issue><fpage>1</fpage><lpage>20</lpage><pub-id pub-id-type="doi">10.3897/zookeys.799.25829</pub-id></mixed-citation></tp:treatment-meta><tp:nomenclature><tp:taxon-name>
                  <tp:taxon-name-part taxon-name-part-type="genus" reg="Marcia">Marcia</tp:taxon-name-part>
                  <tp:taxon-name-part taxon-name-part-type="species" reg="opima">opima</tp:taxon-name-part>
                </tp:taxon-name><tp:taxon-authority>(Gmelin, 1791)</tp:taxon-authority><xref ref-type="fig" rid="F3">Figure 3</xref></tp:nomenclature><tp:treatment-sec sec-type="Original combination" id="SECID0EQNAE"><title>Original combination.</title><p><italic><tp:taxon-name><tp:taxon-name-part taxon-name-part-type="genus" reg="Venus">Venus</tp:taxon-name-part><tp:taxon-name-part taxon-name-part-type="species" reg="opima">opima</tp:taxon-name-part></tp:taxon-name></italic> Gmelin, 1791</p></tp:treatment-sec><tp:treatment-sec sec-type="Synonyms" id="SECID0EBOAE"><title>Synonyms.</title><p>(from <xref ref-type="bibr" rid="B35">MolluscaBase 2018b</xref>) <italic><tp:taxon-name><tp:taxon-name-part taxon-name-part-type="genus" reg="Venus">Venus</tp:taxon-name-part><tp:taxon-name-part taxon-name-part-type="species" reg="pinguis">pinguis</tp:taxon-name-part></tp:taxon-name></italic> Chemnitz, 1782 (unavailable), <italic><tp:taxon-name><tp:taxon-name-part taxon-name-part-type="genus" reg="Venus">Venus</tp:taxon-name-part><tp:taxon-name-part taxon-name-part-type="species" reg="nebulosa">nebulosa</tp:taxon-name-part></tp:taxon-name></italic> Gmelin, 1791; <italic><tp:taxon-name><tp:taxon-name-part taxon-name-part-type="genus" reg="Venus">Venus</tp:taxon-name-part><tp:taxon-name-part taxon-name-part-type="species" reg="triradiata">triradiata</tp:taxon-name-part></tp:taxon-name></italic> Gmelin, 1791; <italic><tp:taxon-name><tp:taxon-name-part taxon-name-part-type="genus" reg="Venus">Venus</tp:taxon-name-part><tp:taxon-name-part taxon-name-part-type="species" reg="gravida">gravida</tp:taxon-name-part></tp:taxon-name></italic> Röding, 1798; <italic><tp:taxon-name><tp:taxon-name-part taxon-name-part-type="genus" reg="Tapes">Tapes</tp:taxon-name-part><tp:taxon-name-part taxon-name-part-type="species" reg="ceylonensis">ceylonensis</tp:taxon-name-part></tp:taxon-name></italic> G. B. Sowerby II, 1852.</p></tp:treatment-sec><tp:treatment-sec sec-type="type locality" id="SECID0ECQAE"><title>Type locality.</title><p>As the name <italic><tp:taxon-name><tp:taxon-name-part taxon-name-part-type="genus" reg="Venus">Venus</tp:taxon-name-part><tp:taxon-name-part taxon-name-part-type="species" reg="pinguis">pinguis</tp:taxon-name-part></tp:taxon-name></italic> Chemnitz, 1782 is unavailable, this species takes the name of <italic><tp:taxon-name><tp:taxon-name-part taxon-name-part-type="genus" reg="Venus">Venus</tp:taxon-name-part><tp:taxon-name-part taxon-name-part-type="species" reg="opima">opima</tp:taxon-name-part></tp:taxon-name></italic> Gmelin, 1791, both names referring to Chemnitz, 1782 tab. 34, figs 355–357. The type locality is given as East Indian Seas by <xref ref-type="bibr" rid="B10">Chemnitz (1782)</xref> but as India by <xref ref-type="bibr" rid="B24">Gmelin (1791)</xref>.</p></tp:treatment-sec><tp:treatment-sec sec-type="material" id="SECID0EGRAE"><title>Material examined.</title><p>Ashtamudi Lake, Kerala, 21 live collected specimens + 26 articulated conjoined valves.</p></tp:treatment-sec><tp:treatment-sec sec-type="description" id="SECID0ELRAE"><title>Measurements.</title><p>Length 30.4–48.6 mm, mean L/H = 1.3, mean L/B = 1.6.</p></tp:treatment-sec><tp:treatment-sec sec-type="description" id="SECID0EQRAE"><title>Description.</title><p>Shell equivalve, relatively thin; inflated, umbos prominent. Outline triangularly subovate, inequilateral, beaks slightly in front of midline. Lunule well defined, prominent, flattened, and broad. Escutcheon weakly defined. Shell surface smooth, glossy with faint growth lines. Adductor muscles of equal size. Pallial sinus horizontally aligned, broadly rounded, extending to midline of shell. External colouration variable and variously patterned, shades of brown, cream and dark grey with 3–4 radial darker bands. Internal colouration white.</p></tp:treatment-sec><tp:treatment-sec sec-type="distribution" id="SECID0EVRAE"><title>Distribution.</title><p><italic><tp:taxon-name><tp:taxon-name-part taxon-name-part-type="genus" reg="Marcia">Marcia</tp:taxon-name-part><tp:taxon-name-part taxon-name-part-type="species" reg="opima">opima</tp:taxon-name-part></tp:taxon-name></italic> is distributed throughout the Indian Ocean from the Red Sea to Indonesia. Authentic records are from East Africa, Kenya, Djibouti, Yemen, Arabian Gulf, Oman, Pakistan, India, Sri Lanka, Myanmar, Andaman Sea, West Malaysia, Penang, and Sulawesi (<xref ref-type="bibr" rid="B27">Huber 2010</xref>).</p></tp:treatment-sec><tp:treatment-sec sec-type="remarks" id="SECID0EKSAE"><title>Remarks.</title><p><italic><tp:taxon-name><tp:taxon-name-part taxon-name-part-type="genus" reg="Marcia">Marcia</tp:taxon-name-part><tp:taxon-name-part taxon-name-part-type="species" reg="opima">opima</tp:taxon-name-part></tp:taxon-name></italic> was originally described from India and it has a wide distribution on the east and west coasts of India including the Andaman-Nicobar and Lakshadweep islands (<xref ref-type="bibr" rid="B44">Ramakrishna and Dey 2010</xref>, <xref ref-type="bibr" rid="B48">Subba Rao 2017</xref>). A fishery for this spe<!--PageBreak-->cies in the Ashtamudi Lake was reported by <xref ref-type="bibr" rid="B9">Appukuttan et al. (1985)</xref> but we cannot confirm the actual identity of the species involved. Other fisheries of this species are recorded by <xref ref-type="bibr" rid="B48">Subba Rao (2017)</xref>, in particular at Ratnagiri (west coast) and Adyar River (east coast).</p><fig id="F3" position="float" orientation="portrait"><label>Figure 3.</label><caption><p><italic><tp:taxon-name><tp:taxon-name-part taxon-name-part-type="genus" reg="Marcia">Marcia</tp:taxon-name-part><tp:taxon-name-part taxon-name-part-type="species" reg="opima">opima</tp:taxon-name-part></tp:taxon-name></italic><bold>A</bold> right valve dorsal <bold>B</bold> right valve ventral <bold>C</bold> dorsal margin <bold>D</bold> left valve dorsal <bold>E</bold> left valve ventral (<abbrev xmlns:xlink="http://www.w3.org/1999/xlink" content-type="institution" xlink:title="Department of Aquatic Biology and Fisheries, University of Kerala, Trivandrum, Kerala, India" id="ABBRID0EKUAE" xlink:type="simple">DABFUK</abbrev>), Ashtamudi, Kerala.</p></caption><graphic xmlns:xlink="http://www.w3.org/1999/xlink" xlink:href="zookeys-799-001-g003.jpg" position="float" orientation="portrait" xlink:type="simple" id="oo_245262.jpg"/></fig></tp:treatment-sec><ref-list><ref id="B35"><mixed-citation xmlns:xlink="http://www.w3.org/1999/xlink" xlink:type="simple"><institution xlink:type="simple">MolluscaBase</institution> (<year>2018b</year>) <italic><tp:taxon-name><tp:taxon-name-part taxon-name-part-type="genus">Marcia</tp:taxon-name-part><tp:taxon-name-part taxon-name-part-type="species">opima</tp:taxon-name-part></tp:taxon-name></italic> (Gmelin, 1791). Accessed through: World Register of Marine Species. <ext-link xlink:type="simple" ext-link-type="uri" xlink:href="http://marinespecies.org/aphia.php?p=taxdetails%26id=507769">http://marinespecies.org/aphia.php?p=taxdetails&amp;id=507769</ext-link> [2018–08–15]</mixed-citation></ref><ref id="B10"><mixed-citation xmlns:xlink="http://www.w3.org/1999/xlink" xlink:type="simple"><person-group><name name-style="western"><surname>Chemnitz</surname><given-names>JH</given-names></name></person-group> (<year>1782</year>) Neues systematisches Conchylien-Cabinet. Sechster Band. Mit sechs und dreyßig nach der Natur gemalten und durch lebendige Farben erleuchteten Kupfertafeln. Nürnberg. Raspe, 375 pp.</mixed-citation></ref><ref id="B24"><mixed-citation xmlns:xlink="http://www.w3.org/1999/xlink" xlink:type="simple"><person-group><name name-style="western"><surname>Gmelin</surname><given-names>JF</given-names></name></person-group> (<year>1791</year>) <article-title>Caroli a Linne, Systemae naturae ed. 13.</article-title><source>Auctareformata <tp:taxon-name><tp:taxon-name-part taxon-name-part-type="class">Vermes</tp:taxon-name-part></tp:taxon-name><tp:taxon-name><tp:taxon-name-part taxon-name-part-type="order">Testacea</tp:taxon-name-part></tp:taxon-name></source><volume>1</volume>(<issue>6</issue>): <fpage>3021</fpage>–<lpage>3910</lpage>.</mixed-citation></ref><ref id="B27"><mixed-citation xmlns:xlink="http://www.w3.org/1999/xlink" xlink:type="simple"><person-group><name name-style="western"><surname>Huber</surname><given-names>M</given-names></name></person-group> (<year>2010</year>) <italic>Compendium of Bivalves</italic>. Conch Books, Hackenheim, 901 pp.</mixed-citation></ref><ref id="B44"><mixed-citation xmlns:xlink="http://www.w3.org/1999/xlink" xlink:type="simple"><person-group><name name-style="western"><surname>Ramakrishna</surname></name><name name-style="western"><surname>Dey</surname><given-names>A</given-names></name></person-group> (<year>2010</year>) <article-title>Annotated Checklist of Indian Marine Molluscs (<tp:taxon-name><tp:taxon-name-part taxon-name-part-type="class">Cephalopoda</tp:taxon-name-part></tp:taxon-name>, <tp:taxon-name><tp:taxon-name-part taxon-name-part-type="class">Bivalvia</tp:taxon-name-part></tp:taxon-name> and <tp:taxon-name><tp:taxon-name-part taxon-name-part-type="class">Scaphopoda</tp:taxon-name-part></tp:taxon-name>): Part-1. Records of Zoological Survey of India (Occasional) Paper No.</article-title><volume>320</volume>: <fpage>1</fpage>–<lpage>357</lpage>.</mixed-citation></ref><ref id="B48"><mixed-citation xmlns:xlink="http://www.w3.org/1999/xlink" xlink:type="simple"><person-group><name name-style="western"><surname>Subba Rao</surname><given-names>NV</given-names></name></person-group> (<year>2017</year>) <source>Indian Seashells, Part B <tp:taxon-name><tp:taxon-name-part taxon-name-part-type="class">Bivalvia</tp:taxon-name-part></tp:taxon-name>.</source><publisher-name>Zoological Survey of India</publisher-name>, <publisher-loc>Kolkata</publisher-loc>, <size units="page">676 pp</size>.</mixed-citation></ref><ref id="B9"><mixed-citation xmlns:xlink="http://www.w3.org/1999/xlink" xlink:type="simple"><person-group><name name-style="western"><surname>Appukuttan</surname><given-names>KK</given-names></name><name name-style="western"><surname>Thomas</surname><given-names>KT</given-names></name><name name-style="western"><surname>Joseph</surname><given-names>M</given-names></name><name name-style="western"><surname>Nair</surname><given-names>TP</given-names></name></person-group> (<year>1985</year>) Baby clam (<italic><tp:taxon-name><tp:taxon-name-part taxon-name-part-type="genus">Katelysia</tp:taxon-name-part><tp:taxon-name-part taxon-name-part-type="species">opima</tp:taxon-name-part></tp:taxon-name></italic>) fishery in Ashtamudi backwaters. Journal of the Marine Biological Association of India 27(1, 2): 15–20.</mixed-citation></ref></ref-list></tp:taxon-treatment>
