# Supplementary material for: The Ashtamudi Lake short-neck clam: re-assigned to the genus Marcia H. Adams & A. Adams, 1857 (Bivalvia, Veneridae)
Source: Zookeys. 2018 Nov 28;(799):1–20. doi: 10.3897/zookeys.799.25829 (PMC6281702; doi:10.3897/zookeys.799.25829)
Supplement: XML Treatment for Marcia recens [file zookeys.799.25829-treatment3.xml]

<!DOCTYPE tp:taxon-treatment
  PUBLIC "-//TaxonX//DTD Taxonomic Treatment Publishing DTD v0 20100105//EN" "tax-treatment-NSO.dtd">
<tp:taxon-treatment xmlns:tp="http://www.plazi.org/taxpub"><tp:treatment-meta><kwd-group><label>Taxon classification</label><kwd><named-content xmlns:xlink="http://www.w3.org/1999/xlink" content-type="kingdom">Animalia</named-content></kwd><kwd><named-content xmlns:xlink="http://www.w3.org/1999/xlink" content-type="order">Venerida</named-content></kwd><kwd><named-content xmlns:xlink="http://www.w3.org/1999/xlink" content-type="family">Veneridae</named-content></kwd></kwd-group><mixed-citation publication-type="journal"><person-group><name><surname>Arathi</surname><given-names>Anitha R.</given-names></name><name><surname>Oliver</surname><given-names>P. Graham</given-names></name><name><surname>Ravinesh</surname><given-names>Raveendhiran</given-names></name><name><surname>Kumar</surname><given-names>Appukuttannair Biju</given-names></name></person-group><article-title>The Ashtamudi Lake short-neck clam: re-assigned to the genus <italic><tp:taxon-name><tp:taxon-name-part taxon-name-part-type="genus" reg="Marcia">Marcia</tp:taxon-name-part></tp:taxon-name></italic> H. Adams &amp; A. Adams, 1857 (<tp:taxon-name><tp:taxon-name-part taxon-name-part-type="class">Bivalvia</tp:taxon-name-part></tp:taxon-name>, <tp:taxon-name><tp:taxon-name-part taxon-name-part-type="family">Veneridae</tp:taxon-name-part></tp:taxon-name>)</article-title><source>Zookeys</source><day>28</day><month>11</month><year>2018</year><volume>2018</volume><issue>799</issue><fpage>1</fpage><lpage>20</lpage><pub-id pub-id-type="doi">10.3897/zookeys.799.25829</pub-id></mixed-citation></tp:treatment-meta><tp:nomenclature><tp:taxon-name>
                  <tp:taxon-name-part taxon-name-part-type="genus" reg="Marcia">Marcia</tp:taxon-name-part>
                  <tp:taxon-name-part taxon-name-part-type="species" reg="recens">recens</tp:taxon-name-part>
                </tp:taxon-name><tp:taxon-authority>(Holten, 1802)</tp:taxon-authority><xref ref-type="fig" rid="F4">Figures 4</xref><xref ref-type="fig" rid="F5">, 5</xref><xref ref-type="fig" rid="F6">, 6</xref><xref ref-type="fig" rid="F7">, 7</xref><xref ref-type="fig" rid="F8">, 8</xref><xref ref-type="fig" rid="F9">, 9</xref><!--PageBreak--></tp:nomenclature><tp:treatment-sec sec-type="Original combination" id="SECID0ERWAE"><title>Original combination.</title><p><italic><tp:taxon-name><tp:taxon-name-part taxon-name-part-type="genus" reg="Venus">Venus</tp:taxon-name-part><tp:taxon-name-part taxon-name-part-type="species" reg="recens">recens</tp:taxon-name-part></tp:taxon-name></italic> Holten, 1802</p></tp:treatment-sec><tp:treatment-sec sec-type="Synonyms" id="SECID0ECXAE"><title>Synonyms.</title><p>(from <xref ref-type="bibr" rid="B36">MolluscaBase 2018c</xref>) <italic><tp:taxon-name><tp:taxon-name-part taxon-name-part-type="genus" reg="Venus">Venus</tp:taxon-name-part><tp:taxon-name-part taxon-name-part-type="species" reg="marmorata">marmorata</tp:taxon-name-part></tp:taxon-name></italic> Lamarck, 1818; <italic><tp:taxon-name><tp:taxon-name-part taxon-name-part-type="genus" reg="Venus">Venus</tp:taxon-name-part><tp:taxon-name-part taxon-name-part-type="species" reg="interrupta">interrupta</tp:taxon-name-part></tp:taxon-name></italic> Koch in Philippi, 1849; <italic><tp:taxon-name><tp:taxon-name-part taxon-name-part-type="genus" reg="Tapes">Tapes</tp:taxon-name-part><tp:taxon-name-part taxon-name-part-type="species" reg="laterisulca">laterisulca</tp:taxon-name-part></tp:taxon-name></italic> G. B. Sowerby II, 1852; <italic><tp:taxon-name><tp:taxon-name-part taxon-name-part-type="genus" reg="Tapes">Tapes</tp:taxon-name-part><tp:taxon-name-part taxon-name-part-type="species" reg="bicolorata">bicolorata</tp:taxon-name-part></tp:taxon-name></italic> Reeve, 1864; <italic><tp:taxon-name><tp:taxon-name-part taxon-name-part-type="genus" reg="Tapes">Tapes</tp:taxon-name-part><tp:taxon-name-part taxon-name-part-type="species" reg="ferruginea">ferruginea</tp:taxon-name-part></tp:taxon-name></italic> Reeve, 1864; <italic><tp:taxon-name><tp:taxon-name-part taxon-name-part-type="genus" reg="Tapes">Tapes</tp:taxon-name-part><tp:taxon-name-part taxon-name-part-type="species" reg="occidentalis">occidentalis</tp:taxon-name-part></tp:taxon-name></italic> Reeve, 1864; <italic><tp:taxon-name><tp:taxon-name-part taxon-name-part-type="genus" reg="Tapes">Tapes</tp:taxon-name-part><tp:taxon-name-part taxon-name-part-type="species" reg="orientalis">orientalis</tp:taxon-name-part></tp:taxon-name></italic> Reeve, 1864; <italic><tp:taxon-name><tp:taxon-name-part taxon-name-part-type="genus" reg="Tapes">Tapes</tp:taxon-name-part><tp:taxon-name-part taxon-name-part-type="species" reg="sinensis">sinensis</tp:taxon-name-part></tp:taxon-name></italic> Reeve, 1864; <italic><tp:taxon-name><tp:taxon-name-part taxon-name-part-type="genus" reg="Hemitapes">Hemitapes</tp:taxon-name-part><tp:taxon-name-part taxon-name-part-type="species" reg="dohrni">dohrni</tp:taxon-name-part></tp:taxon-name></italic> Römer, 1870; <italic><tp:taxon-name><tp:taxon-name-part taxon-name-part-type="genus" reg="Tapes">Tapes</tp:taxon-name-part><tp:taxon-name-part taxon-name-part-type="species" reg="exserta">exserta</tp:taxon-name-part></tp:taxon-name></italic> Römer, 1872.</p></tp:treatment-sec><tp:treatment-sec sec-type="type locality" id="SECID0E11AE"><title>Type locality.</title><p><xref ref-type="bibr" rid="B11">Chemnitz (1795</xref>: 229) gives the type locality as Tuticorin on the Coromandel coast.</p></tp:treatment-sec><tp:treatment-sec sec-type="material" id="SECID0EE2AE"><title>Material examined.</title><p>Tuticorin, 42 live collected specimens: Ashtamudi Lake, 217 live collected specimens: Mumbai (Bombay), Maharashtra, 6 empty articulated shells, as <italic><tp:taxon-name><tp:taxon-name-part taxon-name-part-type="genus" reg="Tapes">Tapes</tp:taxon-name-part><tp:taxon-name-part taxon-name-part-type="species" reg="marmorata">marmorata</tp:taxon-name-part></tp:taxon-name></italic> Lamarck, leg. J. C. Melvill, <named-content xmlns:xlink="http://www.w3.org/1999/xlink" content-type="dwc:institutional_code" xlink:type="simple">NMW</named-content> 1955.158: Thalassery (Tellicherry), Northern Kerala, 4 empty articulated shells, as <italic><tp:taxon-name><tp:taxon-name-part taxon-name-part-type="genus" reg="Hemitapes">Hemitapes</tp:taxon-name-part><tp:taxon-name-part taxon-name-part-type="species" reg="marmorata">marmorata</tp:taxon-name-part></tp:taxon-name></italic> Lamarck, coll. H. C. Winckworth, 1931, <named-content xmlns:xlink="http://www.w3.org/1999/xlink" content-type="dwc:institutional_code" xlink:type="simple">NMW</named-content>. 1955.158</p></tp:treatment-sec><tp:treatment-sec sec-type="description" id="SECID0EK3AE"><title>Measurements.</title><p>Shells from Ashtamudi Lake and Tuticorin ranged in length from 12 to 51 mm. More detailed measurements are given for the morphotypes described below.</p></tp:treatment-sec><tp:treatment-sec sec-type="description" id="SECID0EP3AE"><title>Description.</title><p>Shell robust, moderately thick, moderately inflated. Outline elongate subovate, inequilateral, beaks in front of midline. Lunule flattened, not well defined. Escutcheon weakly defined. Shell surface slightly glossy; sculpture commarginal, of weak lines and growth stops, some with more defined ridges especially over anterior area. Muscle scars weakly heteromyarian, posterior larger. Pallial sinus horizontally aligned, broadly rounded extending to one third of shell length. External colouration highly variable and variously patterned, cream, red, white or brown and patterned with 3–4 black radiating rays, or darker trigonal blotches over a light ground or with anastomosing narrow radial rays. Internal colouration white, some with pinkish umbonal cavity.</p><p><bold><italic>Variability</italic></bold> The type locality of <italic><tp:taxon-name><tp:taxon-name-part taxon-name-part-type="genus" reg="Marcia">M.</tp:taxon-name-part><tp:taxon-name-part taxon-name-part-type="species" reg="recens">recens</tp:taxon-name-part></tp:taxon-name></italic> is given as Tuticorin but without any further precision. Shells collected for this study from Tuticorin can be considered to come from the type locality and are given topotype status.</p><p><bold><italic>Topotypes</italic></bold> (Figure <xref ref-type="fig" rid="F4">4</xref>) Outline ovate-elongate. Yellowish brown with darker radial bands and umbonal blotching. Sample size 30 shells. Shell length range 31.2–54.4 mm, mean L/H = 1.3, mean L/B = 2.1.</p><fig id="F4" position="float" orientation="portrait"><label>Figure 4.</label><caption><p><italic><tp:taxon-name><tp:taxon-name-part taxon-name-part-type="genus" reg="Marcia">Marcia</tp:taxon-name-part><tp:taxon-name-part taxon-name-part-type="species" reg="recens">recens</tp:taxon-name-part></tp:taxon-name></italic> Topotype <bold>A</bold> right valve dorsal <bold>B</bold> right valve ventral <bold>C</bold> dorsal margin <bold>D</bold> left valve dorsal <bold>E</bold> left valve ventral (<abbrev xmlns:xlink="http://www.w3.org/1999/xlink" content-type="institution" xlink:title="Department of Aquatic Biology and Fisheries, University of Kerala, Trivandrum, Kerala, India" id="ABBRID0ET5AE" xlink:type="simple">DABFUK</abbrev>), Tuticorin, Tamil Nadu.</p></caption><graphic xmlns:xlink="http://www.w3.org/1999/xlink" xlink:href="zookeys-799-001-g004.jpg" position="float" orientation="portrait" xlink:type="simple" id="oo_245263.jpg"/></fig><p>Shells from Ashtamudi Lake show considerable variation in shell colour and pattern and these are defined as follows.</p><p><bold><italic>Morphotype 1</italic></bold> (Figure <xref ref-type="fig" rid="F5">5</xref>). Outline ovate–elongate. Reddish brown to light brown shells with dark brown to black radial rays. Sample size 82 shells. Shell length 15.4–45.8 mm, mean L/H = 1.4, mean L/B = 2.3.</p><fig id="F5" position="float" orientation="portrait"><label>Figure 5.</label><caption><p><italic><tp:taxon-name><tp:taxon-name-part taxon-name-part-type="genus" reg="Marcia">Marcia</tp:taxon-name-part><tp:taxon-name-part taxon-name-part-type="species" reg="recens">recens</tp:taxon-name-part></tp:taxon-name></italic> Morphotype 1 <bold>A</bold> right valve dorsal <bold>B</bold> right valve ventral <bold>C</bold> dorsal margin <bold>D</bold> left valve dorsal <bold>E</bold> left valve ventral (<abbrev xmlns:xlink="http://www.w3.org/1999/xlink" content-type="institution" xlink:title="Department of Aquatic Biology and Fisheries, University of Kerala, Trivandrum, Kerala, India" id="ABBRID0EHAAG" xlink:type="simple">DABFUK</abbrev>), Ashtamudi Lake, Kerala.</p></caption><graphic xmlns:xlink="http://www.w3.org/1999/xlink" xlink:href="zookeys-799-001-g005.jpg" position="float" orientation="portrait" xlink:type="simple" id="oo_245264.jpg"/></fig><!--PageBreak--><p><bold><italic>Morphotype 2</italic></bold> (Figure <xref ref-type="fig" rid="F6">6</xref>). Outline ovate–elongate. White to cream shells with sparse blotching, lacking dark radial rays Sample size 75 shells. Shell Length 16.0–51.0 mm mean L/H = 1.4, mean L/B = 2.4.</p><fig id="F6" position="float" orientation="portrait"><label>Figure 6.</label><caption><p><italic><tp:taxon-name><tp:taxon-name-part taxon-name-part-type="genus" reg="Marcia">Marcia</tp:taxon-name-part><tp:taxon-name-part taxon-name-part-type="species" reg="recens">recens</tp:taxon-name-part></tp:taxon-name></italic> Morphotype 2 <bold>A</bold> right valve dorsal <bold>B</bold> right valve ventral <bold>C</bold> dorsal margin <bold>D</bold> left valve dorsal <bold>E</bold> left valve ventral (<abbrev xmlns:xlink="http://www.w3.org/1999/xlink" content-type="institution" xlink:title="Department of Aquatic Biology and Fisheries, University of Kerala, Trivandrum, Kerala, India" id="ABBRID0E1BAG" xlink:type="simple">DABFUK</abbrev>), Ashtamudi Lake, Kerala.</p></caption><graphic xmlns:xlink="http://www.w3.org/1999/xlink" xlink:href="zookeys-799-001-g006.jpg" position="float" orientation="portrait" xlink:type="simple" id="oo_245265.jpg"/></fig><p><bold><italic>Morphotype 3</italic></bold> (Figure <xref ref-type="fig" rid="F7">7</xref>). Outline trigonal–ovate, inflated. Yellowish brown shells with irregular sparse blotching. Sample size 7 shells. Shell Length 29.6–38.1 mm mean L/H = 1.4, mean L/B = 2.0</p><fig id="F7" position="float" orientation="portrait"><label>Figure 7.</label><caption><p><italic><tp:taxon-name><tp:taxon-name-part taxon-name-part-type="genus" reg="Marcia">Marcia</tp:taxon-name-part><tp:taxon-name-part taxon-name-part-type="species" reg="recens">recens</tp:taxon-name-part></tp:taxon-name></italic> Morphotype 3 <bold>A</bold> right valve dorsal <bold>B</bold> right valve ventral <bold>C</bold> dorsal margin <bold>D</bold> left valve dorsal <bold>E</bold> left valve ventral (<abbrev xmlns:xlink="http://www.w3.org/1999/xlink" content-type="institution" xlink:title="Department of Aquatic Biology and Fisheries, University of Kerala, Trivandrum, Kerala, India" id="ABBRID0EMDAG" xlink:type="simple">DABFUK</abbrev>), Ashtamudi Lake, Kerala.</p></caption><graphic xmlns:xlink="http://www.w3.org/1999/xlink" xlink:href="zookeys-799-001-g007.jpg" position="float" orientation="portrait" xlink:type="simple" id="oo_245266.jpg"/></fig><p><bold><italic>Morphotype 4</italic></bold> (Figure <xref ref-type="fig" rid="F8">8</xref>). Outline ovate–elongate. White or cream shells with black blotches over lunule and escutcheon. Sample size 75 shells. Shell Length 20.7–39.3 mm, mean L/H = 1.4 , mean L/B = 2.4 .</p><fig id="F8" position="float" orientation="portrait"><label>Figure 8.</label><caption><p><italic><tp:taxon-name><tp:taxon-name-part taxon-name-part-type="genus" reg="Marcia">Marcia</tp:taxon-name-part><tp:taxon-name-part taxon-name-part-type="species" reg="recens">recens</tp:taxon-name-part></tp:taxon-name></italic> Morphotype 4 <bold>A</bold> right valve dorsal <bold>B</bold> right valve ventral <bold>C</bold> dorsal margin <bold>D</bold> left valve dorsal <bold>E</bold> left valve ventral (<abbrev xmlns:xlink="http://www.w3.org/1999/xlink" content-type="institution" xlink:title="Department of Aquatic Biology and Fisheries, University of Kerala, Trivandrum, Kerala, India" id="ABBRID0E5EAG" xlink:type="simple">DABFUK</abbrev>), Ashtamudi Lake, Kerala.</p></caption><graphic xmlns:xlink="http://www.w3.org/1999/xlink" xlink:href="zookeys-799-001-g008.jpg" position="float" orientation="portrait" xlink:type="simple" id="oo_245267.jpg"/></fig><p><bold><italic>Morphotype 5</italic></bold> (Figure <xref ref-type="fig" rid="F9">9</xref>). Outline ovate-elongate. Cream to beige shells with prominent darker anastomosing radial zigzag streaks. Sample size 38 shells. Shell Length 12.4–43.2 mm, mean L/H = 1.4, mean L/B = 2.4.</p><fig id="F9" position="float" orientation="portrait"><label>Figure 9.</label><caption><p><italic><tp:taxon-name><tp:taxon-name-part taxon-name-part-type="genus" reg="Marcia">Marcia</tp:taxon-name-part><tp:taxon-name-part taxon-name-part-type="species" reg="recens">recens</tp:taxon-name-part></tp:taxon-name></italic> Morphotype 5 <bold>A</bold> right valve dorsal <bold>B</bold> right valve ventral <bold>C</bold> dorsal margin <bold>D</bold> left valve dorsal <bold>E</bold> left valve ventral (<abbrev xmlns:xlink="http://www.w3.org/1999/xlink" content-type="institution" xlink:title="Department of Aquatic Biology and Fisheries, University of Kerala, Trivandrum, Kerala, India" id="ABBRID0EQGAG" xlink:type="simple">DABFUK</abbrev>), Ashtamudi Lake, Kerala.</p></caption><graphic xmlns:xlink="http://www.w3.org/1999/xlink" xlink:href="zookeys-799-001-g009.jpg" position="float" orientation="portrait" xlink:type="simple" id="oo_245269.jpg"/></fig></tp:treatment-sec><tp:treatment-sec sec-type="distribution" id="SECID0E1GAG"><title>Distribution.</title><p>The type locality is recorded as Tuticorin on the Coromandel coast (<xref ref-type="bibr" rid="B11">Chemnitz 1795</xref>). The species was subsequently recorded in various localities from <!--PageBreak-->Karachi to the Philippines (<xref ref-type="bibr" rid="B45">Ray 1948</xref>). <xref ref-type="bibr" rid="B27">Huber (2010)</xref> records this species from the east and west coasts of India, Andaman Sea, Indonesia, Philippines, South China, Singapore, Thailand, and Hainan. Records from the northern Arabian Sea may be <italic><tp:taxon-name><tp:taxon-name-part taxon-name-part-type="genus" reg="Marcia">Marcia</tp:taxon-name-part><tp:taxon-name-part taxon-name-part-type="species" reg="cordata">cordata</tp:taxon-name-part></tp:taxon-name></italic> (<xref ref-type="bibr" rid="B23">Forsskål in Niebuhr, 1775</xref>) and the most easterly confirmed records are from Gujarat. In India <italic><tp:taxon-name><tp:taxon-name-part taxon-name-part-type="genus" reg="Marcia">Marcia</tp:taxon-name-part><tp:taxon-name-part taxon-name-part-type="species" reg="recens">recens</tp:taxon-name-part></tp:taxon-name></italic> is recorded from the states of Goa, Gujarat, Karnataka, Kerala, Maharashtra, Odisha, and Tamil Nadu (<xref ref-type="bibr" rid="B44">Ramakrishna and Dey 2010</xref>, <xref ref-type="bibr" rid="B48">Subba Rao 2017</xref>) as a commonly available, commercially exploited edible clam (<xref ref-type="bibr" rid="B3">Alagarswami and Narasimham 1973</xref>, <xref ref-type="bibr" rid="B21">Durve 1975</xref>, <xref ref-type="bibr" rid="B39">Narasimham 1991</xref>). The presence of this species in estuaries was recorded by <xref ref-type="bibr" rid="B45">Ray (1948)</xref>, <xref ref-type="bibr" rid="B27">Huber (2010)</xref>, and <xref ref-type="bibr" rid="B42">Pati and Panigrahy (2013)</xref>.</p></tp:treatment-sec><tp:treatment-sec sec-type="remarks" id="SECID0EIJAG"><title>Remarks.</title><p>The species was originally described by <xref ref-type="bibr" rid="B11">Chemnitz (1795)</xref> and made available as <italic><tp:taxon-name><tp:taxon-name-part taxon-name-part-type="genus" reg="Venus">Venus</tp:taxon-name-part><tp:taxon-name-part taxon-name-part-type="species" reg="recens">recens</tp:taxon-name-part></tp:taxon-name></italic> by <xref ref-type="bibr" rid="B26">Holten (1802)</xref>. <italic><tp:taxon-name><tp:taxon-name-part taxon-name-part-type="genus" reg="Venus">Venus</tp:taxon-name-part><tp:taxon-name-part taxon-name-part-type="species" reg="marmorata">marmorata</tp:taxon-name-part></tp:taxon-name></italic> Lamarck, 1818 is generally regarded as a synonym (<xref ref-type="bibr" rid="B22">Fischer-Piette and Metivier 1971</xref>; <xref ref-type="bibr" rid="B27">Huber 2010</xref>) despite the type locality given by Lamarck as ‘southern Europe’. Examination of the type material in the Geneva Museum of Natural History (<named-content xmlns:xlink="http://www.w3.org/1999/xlink" content-type="dwc:institutional_code" xlink:type="simple">MHNG</named-content>-MOLL-504213) supports the synonymy.</p><!--PageBreak--><p>The morphotypes differ primarily in colour pattern with some variation in relative timidity as shown by the L/B ratios that vary from 2.0 to 2.4. This ratio is distinctly different from the 1.6 for <italic><tp:taxon-name><tp:taxon-name-part taxon-name-part-type="genus" reg="Marcia">M.</tp:taxon-name-part><tp:taxon-name-part taxon-name-part-type="species" reg="opima">opima</tp:taxon-name-part></tp:taxon-name></italic>. The sampling regime was not precise enough to distinguish if there was any relationship between morphotype and distribution.</p></tp:treatment-sec><ref-list><ref id="B36"><mixed-citation xmlns:xlink="http://www.w3.org/1999/xlink" xlink:type="simple"><institution xlink:type="simple">MolluscaBase</institution> (<year>2018c</year>) <italic><tp:taxon-name><tp:taxon-name-part taxon-name-part-type="genus">Marcia</tp:taxon-name-part><tp:taxon-name-part taxon-name-part-type="species">recens</tp:taxon-name-part></tp:taxon-name></italic> (Holten, 1802). Accessed through: World Register of Marine Species. <ext-link xlink:type="simple" ext-link-type="uri" xlink:href="http://marinespecies.org/aphia.php?p=taxdetails%26id=507770">http://marinespecies.org/aphia.php?p=taxdetails&amp;id=507770</ext-link> [2018–08–15]</mixed-citation></ref><ref id="B11"><mixed-citation xmlns:xlink="http://www.w3.org/1999/xlink" xlink:type="simple"><person-group><name name-style="western"><surname>Chemnitz</surname><given-names>JH</given-names></name></person-group> (<year>1795</year>) <source>Neuessystem atischen Conchylien Cabinet. vol. 11.</source><publisher-name>Gabriel Nicolaus Raspe</publisher-name>, <publisher-loc>Nürnberg</publisher-loc>, <size units="page">310 pp</size>. <ext-link xlink:type="simple" ext-link-type="doi" xlink:href="10.5962/bhl.title.120155">https://doi.org/10.5962/bhl.title.120155</ext-link></mixed-citation></ref><ref id="B45"><mixed-citation xmlns:xlink="http://www.w3.org/1999/xlink" xlink:type="simple"><person-group><name name-style="western"><surname>Ray</surname><given-names>HC</given-names></name></person-group> (<year>1948</year>) <article-title>On a collection of <tp:taxon-name><tp:taxon-name-part taxon-name-part-type="phylum">Mollusca</tp:taxon-name-part></tp:taxon-name> from the Coromandel coast of India.</article-title><source>Records of the Indian Museum</source><volume>47</volume>: <fpage>87</fpage>–<lpage>122</lpage>.</mixed-citation></ref><ref id="B27"><mixed-citation xmlns:xlink="http://www.w3.org/1999/xlink" xlink:type="simple"><person-group><name name-style="western"><surname>Huber</surname><given-names>M</given-names></name></person-group> (<year>2010</year>) <italic>Compendium of Bivalves</italic>. Conch Books, Hackenheim, 901 pp.</mixed-citation></ref><ref id="B23"><mixed-citation xmlns:xlink="http://www.w3.org/1999/xlink" xlink:type="simple"><person-group><name name-style="western"><surname>Forsskål</surname><given-names>P</given-names></name></person-group> (<year>1775</year>) Descriptiones animalium avium, amphibiorum, piscium, insectorum, vermium quae in itinere orientali observavit Petrus Forskål, prof. Haun., post mortem auctoris edidit Carsten Niebuhr. Hauniae [Copengagen], Möller, 1–19 + i-xxxiv + 1–164, 1 map.</mixed-citation></ref><ref id="B44"><mixed-citation xmlns:xlink="http://www.w3.org/1999/xlink" xlink:type="simple"><person-group><name name-style="western"><surname>Ramakrishna</surname></name><name name-style="western"><surname>Dey</surname><given-names>A</given-names></name></person-group> (<year>2010</year>) <article-title>Annotated Checklist of Indian Marine Molluscs (<tp:taxon-name><tp:taxon-name-part taxon-name-part-type="class">Cephalopoda</tp:taxon-name-part></tp:taxon-name>, <tp:taxon-name><tp:taxon-name-part taxon-name-part-type="class">Bivalvia</tp:taxon-name-part></tp:taxon-name> and <tp:taxon-name><tp:taxon-name-part taxon-name-part-type="class">Scaphopoda</tp:taxon-name-part></tp:taxon-name>): Part-1. Records of Zoological Survey of India (Occasional) Paper No.</article-title><volume>320</volume>: <fpage>1</fpage>–<lpage>357</lpage>.</mixed-citation></ref><ref id="B48"><mixed-citation xmlns:xlink="http://www.w3.org/1999/xlink" xlink:type="simple"><person-group><name name-style="western"><surname>Subba Rao</surname><given-names>NV</given-names></name></person-group> (<year>2017</year>) <source>Indian Seashells, Part B <tp:taxon-name><tp:taxon-name-part taxon-name-part-type="class">Bivalvia</tp:taxon-name-part></tp:taxon-name>.</source><publisher-name>Zoological Survey of India</publisher-name>, <publisher-loc>Kolkata</publisher-loc>, <size units="page">676 pp</size>.</mixed-citation></ref><ref id="B3"><mixed-citation xmlns:xlink="http://www.w3.org/1999/xlink" xlink:type="simple"><person-group><name name-style="western"><surname>Alagarswami</surname><given-names>K</given-names></name><name name-style="western"><surname>Narasimham</surname><given-names>KA</given-names></name></person-group> (<year>1973</year>) Clam, cockle and oyster resources of the Indian coasts. Central Marine Fisheries Research Institute, India Special Publication, 648–658.</mixed-citation></ref><ref id="B21"><mixed-citation xmlns:xlink="http://www.w3.org/1999/xlink" xlink:type="simple"><person-group><name name-style="western"><surname>Durve</surname><given-names>VS</given-names></name></person-group> (<year>1975</year>) <article-title>Commercial marine molluscs of India and the need for their survey.</article-title><source>Records of Zoological Survey of India</source><volume>68</volume>: <fpage>421</fpage>–<lpage>429</lpage>.</mixed-citation></ref><ref id="B39"><mixed-citation xmlns:xlink="http://www.w3.org/1999/xlink" xlink:type="simple"><person-group><name name-style="western"><surname>Narasimham</surname><given-names>KA</given-names></name></person-group> (<year>1991</year>) <article-title>Present status of clam fisheries of India.</article-title><source>Journal of Marine Biological Association of India</source><volume>30</volume>: <fpage>76</fpage>–<lpage>88</lpage>.</mixed-citation></ref><ref id="B42"><mixed-citation xmlns:xlink="http://www.w3.org/1999/xlink" xlink:type="simple"><person-group><name name-style="western"><surname>Pati</surname><given-names>P</given-names></name><name name-style="western"><surname>Panigrahy</surname><given-names>R</given-names></name></person-group> (<year>2013</year>) <article-title>On some <tp:taxon-name><tp:taxon-name-part taxon-name-part-type="phylum">mollusca</tp:taxon-name-part></tp:taxon-name> collections from different beaches of south Odisha coast of India.</article-title><source>Records of Zoological Survey of India</source><volume>113</volume>: <fpage>229</fpage>–<lpage>254</lpage>.</mixed-citation></ref><ref id="B26"><mixed-citation xmlns:xlink="http://www.w3.org/1999/xlink" xlink:type="simple"><person-group><name name-style="western"><surname>Holten</surname><given-names>HS</given-names></name></person-group> (<year>1802</year>) Anmaerkininger till Beskrivelsen over Zeus guttatussamt Beskrivelser over tvendenye Arter Lernaer Skrivter af Naturhistorie-Selskabet 5(2): 129–137. [Tab. II [= 3]. Kiøbenhavn]</mixed-citation></ref><ref id="B22"><mixed-citation xmlns:xlink="http://www.w3.org/1999/xlink" xlink:type="simple"><person-group><name name-style="western"><surname>Fischer-Piette</surname><given-names>E</given-names></name><name name-style="western"><surname>Metivier</surname><given-names>B</given-names></name></person-group> (<year>1971</year>) <article-title>Revision des <tp:taxon-name><tp:taxon-name-part taxon-name-part-type="subfamily">Tapetinae</tp:taxon-name-part></tp:taxon-name> (Mollusques bivalves) Memoirs du MNHN, Paris, ser.</article-title><source>A zoologie</source><volume>71</volume>: <fpage>1</fpage>–<lpage>106</lpage>.</mixed-citation></ref></ref-list></tp:taxon-treatment>
