# Supplementary material for: The Ashtamudi Lake short-neck clam: re-assigned to the genus Marcia H. Adams & A. Adams, 1857 (Bivalvia, Veneridae)
Source: Zookeys. 2018 Nov 28;(799):1–20. doi: 10.3897/zookeys.799.25829 (PMC6281702; doi:10.3897/zookeys.799.25829)
Supplement: XML Treatment for Protapes [file zookeys.799.25829-treatment4.xml]

<!DOCTYPE tp:taxon-treatment
  PUBLIC "-//TaxonX//DTD Taxonomic Treatment Publishing DTD v0 20100105//EN" "tax-treatment-NSO.dtd">
<tp:taxon-treatment xmlns:tp="http://www.plazi.org/taxpub"><tp:treatment-meta><kwd-group><label>Taxon classification</label><kwd><named-content xmlns:xlink="http://www.w3.org/1999/xlink" content-type="kingdom">Animalia</named-content></kwd><kwd><named-content xmlns:xlink="http://www.w3.org/1999/xlink" content-type="order">Venerida</named-content></kwd><kwd><named-content xmlns:xlink="http://www.w3.org/1999/xlink" content-type="family">Veneridae</named-content></kwd></kwd-group><mixed-citation publication-type="journal"><person-group><name><surname>Arathi</surname><given-names>Anitha R.</given-names></name><name><surname>Oliver</surname><given-names>P. Graham</given-names></name><name><surname>Ravinesh</surname><given-names>Raveendhiran</given-names></name><name><surname>Kumar</surname><given-names>Appukuttannair Biju</given-names></name></person-group><article-title>The Ashtamudi Lake short-neck clam: re-assigned to the genus <italic><tp:taxon-name><tp:taxon-name-part taxon-name-part-type="genus" reg="Marcia">Marcia</tp:taxon-name-part></tp:taxon-name></italic> H. Adams &amp; A. Adams, 1857 (<tp:taxon-name><tp:taxon-name-part taxon-name-part-type="class">Bivalvia</tp:taxon-name-part></tp:taxon-name>, <tp:taxon-name><tp:taxon-name-part taxon-name-part-type="family">Veneridae</tp:taxon-name-part></tp:taxon-name>)</article-title><source>Zookeys</source><day>28</day><month>11</month><year>2018</year><volume>2018</volume><issue>799</issue><fpage>1</fpage><lpage>20</lpage><pub-id pub-id-type="doi">10.3897/zookeys.799.25829</pub-id></mixed-citation></tp:treatment-meta><tp:nomenclature><label>Genus</label><tp:taxon-name>
                  <tp:taxon-name-part taxon-name-part-type="genus" reg="Protapes">Protapes</tp:taxon-name-part>
                </tp:taxon-name><tp:taxon-authority>Dall, 1902</tp:taxon-authority></tp:nomenclature><tp:treatment-sec sec-type="type species" id="SECID0EDMAG"><title>Type species.</title><p><italic><tp:taxon-name><tp:taxon-name-part taxon-name-part-type="genus" reg="Venus">Venus</tp:taxon-name-part><tp:taxon-name-part taxon-name-part-type="species" reg="gallus">gallus</tp:taxon-name-part></tp:taxon-name></italic> Gmelin, 1791</p></tp:treatment-sec><tp:treatment-sec sec-type="description" id="SECID0EUMAG"><title>Description.</title><p>Moderately large, outline triangular ovate to oval, often posteriorly truncated and pronounced anteriorly; lunule margin excavated. Hinge with three cardinal teeth in each valve. Ligament external, opisthodetic. Pallial sinus steeply ascending towards the umbonal cavity. External sculpture strong, of raised commarginal ridges. External patterns predominantly of interrupted zig-zag lines.</p><!--PageBreak--></tp:treatment-sec><tp:treatment-sec sec-type="remarks" id="SECID0E1MAG"><title>Remarks.</title><p>The genera <italic><tp:taxon-name><tp:taxon-name-part taxon-name-part-type="genus" reg="Protapes">Protapes</tp:taxon-name-part></tp:taxon-name></italic>, <italic><tp:taxon-name><tp:taxon-name-part taxon-name-part-type="genus" reg="Paphia">Paphia</tp:taxon-name-part></tp:taxon-name></italic>, and <italic><tp:taxon-name><tp:taxon-name-part taxon-name-part-type="genus" reg="Paratapes">Paratapes</tp:taxon-name-part></tp:taxon-name></italic> all share the character of the ascending pallial sinus. <italic><tp:taxon-name><tp:taxon-name-part taxon-name-part-type="genus" reg="Paphia">Paphia</tp:taxon-name-part></tp:taxon-name></italic> and <italic><tp:taxon-name><tp:taxon-name-part taxon-name-part-type="genus" reg="Paratapes">Paratapes</tp:taxon-name-part></tp:taxon-name></italic> differ in outline and sculpture in being elongate, distinctly longer than high, and having a smooth shell.</p><p>Three species of <italic><tp:taxon-name><tp:taxon-name-part taxon-name-part-type="genus" reg="Protapes">Protapes</tp:taxon-name-part></tp:taxon-name></italic> are recorded from Indian waters, <italic><tp:taxon-name><tp:taxon-name-part taxon-name-part-type="genus" reg="Protapes">P.</tp:taxon-name-part><tp:taxon-name-part taxon-name-part-type="species" reg="gallus">gallus</tp:taxon-name-part></tp:taxon-name></italic> (Gmelin, 1791), <italic><tp:taxon-name><tp:taxon-name-part taxon-name-part-type="genus" reg="Protapes">P.</tp:taxon-name-part><tp:taxon-name-part taxon-name-part-type="species" reg="ziczac">ziczac</tp:taxon-name-part></tp:taxon-name></italic> (Linnaeus, 1758), and <italic><tp:taxon-name><tp:taxon-name-part taxon-name-part-type="genus" reg="Protapes">P.</tp:taxon-name-part><tp:taxon-name-part taxon-name-part-type="species" reg="monstrosus">monstrosus</tp:taxon-name-part></tp:taxon-name></italic> (Römer, 1870), and all are well illustrated by <xref ref-type="bibr" rid="B27">Huber (2010)</xref>. Only <italic><tp:taxon-name><tp:taxon-name-part taxon-name-part-type="genus" reg="Protapes">P.</tp:taxon-name-part><tp:taxon-name-part taxon-name-part-type="species" reg="gallus">gallus</tp:taxon-name-part></tp:taxon-name></italic> and <italic><tp:taxon-name><tp:taxon-name-part taxon-name-part-type="genus" reg="Protapes">P.</tp:taxon-name-part><tp:taxon-name-part taxon-name-part-type="species" reg="ziczac">ziczac</tp:taxon-name-part></tp:taxon-name></italic> were collected in this study.</p></tp:treatment-sec><ref-list><ref id="B27"><mixed-citation xmlns:xlink="http://www.w3.org/1999/xlink" xlink:type="simple"><person-group><name name-style="western"><surname>Huber</surname><given-names>M</given-names></name></person-group> (<year>2010</year>) <italic>Compendium of Bivalves</italic>. Conch Books, Hackenheim, 901 pp.</mixed-citation></ref></ref-list></tp:taxon-treatment>
