# Supplementary material for: The Ashtamudi Lake short-neck clam: re-assigned to the genus Marcia H. Adams & A. Adams, 1857 (Bivalvia, Veneridae)
Source: Zookeys. 2018 Nov 28;(799):1–20. doi: 10.3897/zookeys.799.25829 (PMC6281702; doi:10.3897/zookeys.799.25829)
Supplement: XML Treatment for Protapes gallus [file zookeys.799.25829-treatment5.xml]

<!DOCTYPE tp:taxon-treatment
  PUBLIC "-//TaxonX//DTD Taxonomic Treatment Publishing DTD v0 20100105//EN" "tax-treatment-NSO.dtd">
<tp:taxon-treatment xmlns:tp="http://www.plazi.org/taxpub"><tp:treatment-meta><kwd-group><label>Taxon classification</label><kwd><named-content xmlns:xlink="http://www.w3.org/1999/xlink" content-type="kingdom">Animalia</named-content></kwd><kwd><named-content xmlns:xlink="http://www.w3.org/1999/xlink" content-type="order">Venerida</named-content></kwd><kwd><named-content xmlns:xlink="http://www.w3.org/1999/xlink" content-type="family">Veneridae</named-content></kwd></kwd-group><mixed-citation publication-type="journal"><person-group><name><surname>Arathi</surname><given-names>Anitha R.</given-names></name><name><surname>Oliver</surname><given-names>P. Graham</given-names></name><name><surname>Ravinesh</surname><given-names>Raveendhiran</given-names></name><name><surname>Kumar</surname><given-names>Appukuttannair Biju</given-names></name></person-group><article-title>The Ashtamudi Lake short-neck clam: re-assigned to the genus <italic><tp:taxon-name><tp:taxon-name-part taxon-name-part-type="genus" reg="Marcia">Marcia</tp:taxon-name-part></tp:taxon-name></italic> H. Adams &amp; A. Adams, 1857 (<tp:taxon-name><tp:taxon-name-part taxon-name-part-type="class">Bivalvia</tp:taxon-name-part></tp:taxon-name>, <tp:taxon-name><tp:taxon-name-part taxon-name-part-type="family">Veneridae</tp:taxon-name-part></tp:taxon-name>)</article-title><source>Zookeys</source><day>28</day><month>11</month><year>2018</year><volume>2018</volume><issue>799</issue><fpage>1</fpage><lpage>20</lpage><pub-id pub-id-type="doi">10.3897/zookeys.799.25829</pub-id></mixed-citation></tp:treatment-meta><tp:nomenclature><tp:taxon-name>
                  <tp:taxon-name-part taxon-name-part-type="genus" reg="Protapes">Protapes</tp:taxon-name-part>
                  <tp:taxon-name-part taxon-name-part-type="species" reg="gallus">gallus</tp:taxon-name-part>
                </tp:taxon-name><tp:taxon-authority>(Gmelin, 1791)</tp:taxon-authority><xref ref-type="fig" rid="F10">Figure 10</xref></tp:nomenclature><tp:treatment-sec sec-type="Original combination" id="SECID0EPRAG"><title>Original combination.</title><p><italic><tp:taxon-name><tp:taxon-name-part taxon-name-part-type="genus" reg="Venus">Venus</tp:taxon-name-part><tp:taxon-name-part taxon-name-part-type="species" reg="gallus">gallus</tp:taxon-name-part></tp:taxon-name></italic> Gmelin, 1791</p></tp:treatment-sec><tp:treatment-sec sec-type="Synonyms" id="SECID0EASAG"><title>Synonyms.</title><p>(from <xref ref-type="bibr" rid="B34">MolluscaBase 2018a</xref>) <italic><tp:taxon-name><tp:taxon-name-part taxon-name-part-type="genus" reg="Venus">Venus</tp:taxon-name-part><tp:taxon-name-part taxon-name-part-type="species" reg="malabarica">malabarica</tp:taxon-name-part></tp:taxon-name></italic> Dillwyn, 1817; <italic><tp:taxon-name><tp:taxon-name-part taxon-name-part-type="genus" reg="Venus">Venus</tp:taxon-name-part><tp:taxon-name-part taxon-name-part-type="species" reg="rhombifera">rhombifera</tp:taxon-name-part></tp:taxon-name></italic> Bory de Saint-Vincent, 1827; <italic><tp:taxon-name><tp:taxon-name-part taxon-name-part-type="genus" reg="Tapes">Tapes</tp:taxon-name-part><tp:taxon-name-part taxon-name-part-type="species" reg="lentiginosa">lentiginosa</tp:taxon-name-part></tp:taxon-name></italic> Reeve, 1864.</p></tp:treatment-sec><tp:treatment-sec sec-type="type locality" id="SECID0ELTAG"><title>Type locality.</title><p>As the name <italic><tp:taxon-name><tp:taxon-name-part taxon-name-part-type="genus" reg="Venus">Venus</tp:taxon-name-part><tp:taxon-name-part taxon-name-part-type="species" reg="malabarica">malabarica</tp:taxon-name-part></tp:taxon-name></italic> Chemnitz, 1782 is unavailable this species takes the name of <italic><tp:taxon-name><tp:taxon-name-part taxon-name-part-type="genus" reg="Venus">Venus</tp:taxon-name-part><tp:taxon-name-part taxon-name-part-type="species" reg="gallus">gallus</tp:taxon-name-part></tp:taxon-name></italic> Gmelin, 1791, both names referring to Chemnitz, 1782 tab. 31, figs 324–325. The type locality is given as the Malabar coast by <xref ref-type="bibr" rid="B10">Chemnitz (1782)</xref>, which largely equates with the coast of modern Kerala.</p></tp:treatment-sec><tp:treatment-sec sec-type="material" id="SECID0ELUAG"><title>Material examined.</title><p>Neendakara, Kollam, 5 live collected specimens + 10 empty articulated shells; Dharmadam, Kannur, 6 live collected specimens + 4 empty articulated shells.</p></tp:treatment-sec><tp:treatment-sec sec-type="description" id="SECID0EQUAG"><title>Description.</title><p>Shell to 60 mm in length, solid, compressed, inequilateral, beaks slightly to the anterior. Outline trigonal-subovate, lunule margin impressed, anterior margin pronounced, posterior ventral margin weakly truncated, posterior dorsal margin sloping steeply. Lunule lanceolate, demarcated by shallow groove. Escutcheon long, narrow, weakly striated. Sculpture of evenly sized, rounded, closely spaced, commarginal ribs separated by narrow grooves. Pallial sinus wide, deep, ascending steeply toward umbonal cavity. External colouration light brown with narrow and light zigzag <!--PageBreak-->or chevron streaks with four distinct brown rays radiating from the beak to the ventral margin. Shell interior white with yellowish tinge on the umbonal cavity.</p></tp:treatment-sec><tp:treatment-sec sec-type="distribution" id="SECID0EYUAG"><title>Distribution.</title><p><italic><tp:taxon-name><tp:taxon-name-part taxon-name-part-type="genus" reg="Protapes">Protapes</tp:taxon-name-part><tp:taxon-name-part taxon-name-part-type="species" reg="gallus">gallus</tp:taxon-name-part></tp:taxon-name></italic> has an Indo-West Pacific distribution extending from India to China (<xref ref-type="bibr" rid="B27">Huber 2010</xref>) but <xref ref-type="bibr" rid="B13">Chen et al. (2014)</xref> suggests that cryptic species may also be present.</p></tp:treatment-sec><tp:treatment-sec sec-type="remarks" id="SECID0ERVAG"><title>Remarks.</title><p>This species was described as <italic><tp:taxon-name><tp:taxon-name-part taxon-name-part-type="genus" reg="Venus">Venus</tp:taxon-name-part><tp:taxon-name-part taxon-name-part-type="species" reg="malabarica">malabarica</tp:taxon-name-part></tp:taxon-name></italic> by <xref ref-type="bibr" rid="B10">Chemnitz (1782</xref>, figs. 324, 325) with the type locality of the Malabar coast in southwest India. Using <xref ref-type="bibr" rid="B10">Chemnitz’s (1782)</xref> figures, <xref ref-type="bibr" rid="B24">Gmelin (1791)</xref> erected the name <italic><tp:taxon-name><tp:taxon-name-part taxon-name-part-type="genus" reg="Venus">Venus</tp:taxon-name-part><tp:taxon-name-part taxon-name-part-type="species" reg="gallus">gallus</tp:taxon-name-part></tp:taxon-name></italic> and repeated the type locality of the Malabar coast. No type material could be located in Copenhagen or St Petersburg collections, consequently all nomenclature is based on the figures in Chemnitz. These figures are sufficient to place this taxon in the genus <italic><tp:taxon-name><tp:taxon-name-part taxon-name-part-type="genus" reg="Protapes">Protapes</tp:taxon-name-part></tp:taxon-name></italic> and this taxon was adopted as the type of the genus by <xref ref-type="bibr" rid="B19">Dall (1902)</xref>. Although Chemnitz’s name is invalid for nomenclatural purposes, it was still being used in the late twentieth century by <xref ref-type="bibr" rid="B22">Fischer-Piette and Metivier (1971)</xref>.</p><fig id="F10" position="float" orientation="portrait"><label>Figure 10.</label><caption><p><italic><tp:taxon-name><tp:taxon-name-part taxon-name-part-type="genus" reg="Protapes">Protapes</tp:taxon-name-part><tp:taxon-name-part taxon-name-part-type="species" reg="gallus">gallus</tp:taxon-name-part></tp:taxon-name></italic> Topotype <bold>A</bold> right valve dorsal <bold>B</bold> right valve ventral <bold>C</bold> dorsal margin <bold>D</bold> left valve dorsal <bold>E</bold> left valve ventral (<abbrev xmlns:xlink="http://www.w3.org/1999/xlink" content-type="institution" xlink:title="Department of Aquatic Biology and Fisheries, University of Kerala, Trivandrum, Kerala, India" id="ABBRID0EFYAG" xlink:type="simple">DABFUK</abbrev>), Dharmadam, Kerala, South west coast of India.</p></caption><graphic xmlns:xlink="http://www.w3.org/1999/xlink" xlink:href="zookeys-799-001-g010.jpg" position="float" orientation="portrait" xlink:type="simple" id="oo_245270.jpg"/></fig><!--PageBreak--></tp:treatment-sec><ref-list><ref id="B34"><mixed-citation xmlns:xlink="http://www.w3.org/1999/xlink" xlink:type="simple"><institution xlink:type="simple">MolluscaBase</institution> (<year>2018a</year>) <italic><tp:taxon-name><tp:taxon-name-part taxon-name-part-type="genus">Protapes</tp:taxon-name-part><tp:taxon-name-part taxon-name-part-type="species">gallus</tp:taxon-name-part></tp:taxon-name></italic> (Gmelin, 1791) Accessed through: World Register of Marine Species. <ext-link xlink:type="simple" ext-link-type="uri" xlink:href="http://www.marinespecies.org/aphia.php?p=taxdetails%26id=507880">http://www.marinespecies.org/aphia.php?p=taxdetails&amp;id=507880</ext-link> [2018-08-15]</mixed-citation></ref><ref id="B10"><mixed-citation xmlns:xlink="http://www.w3.org/1999/xlink" xlink:type="simple"><person-group><name name-style="western"><surname>Chemnitz</surname><given-names>JH</given-names></name></person-group> (<year>1782</year>) Neues systematisches Conchylien-Cabinet. Sechster Band. Mit sechs und dreyßig nach der Natur gemalten und durch lebendige Farben erleuchteten Kupfertafeln. Nürnberg. Raspe, 375 pp.</mixed-citation></ref><ref id="B27"><mixed-citation xmlns:xlink="http://www.w3.org/1999/xlink" xlink:type="simple"><person-group><name name-style="western"><surname>Huber</surname><given-names>M</given-names></name></person-group> (<year>2010</year>) <italic>Compendium of Bivalves</italic>. Conch Books, Hackenheim, 901 pp.</mixed-citation></ref><ref id="B13"><mixed-citation xmlns:xlink="http://www.w3.org/1999/xlink" xlink:type="simple"><person-group><name name-style="western"><surname>Chen</surname><given-names>J</given-names></name><name name-style="western"><surname>Li</surname><given-names>Q</given-names></name><name name-style="western"><surname>Zhang</surname><given-names>S-P</given-names></name><name name-style="western"><surname>Kong</surname><given-names>L-F</given-names></name><name name-style="western"><surname>Wang</surname><given-names>X-L</given-names></name></person-group> (<year>2014</year>) <article-title>Additional lines of evidence provide new insights into species diversity of the <tp:taxon-name><tp:taxon-name-part taxon-name-part-type="genus">Paphia</tp:taxon-name-part><tp:taxon-name-part taxon-name-part-type="infraspecific-rank">subgenus</tp:taxon-name-part><tp:taxon-name-part taxon-name-part-type="subgenus">Protapes</tp:taxon-name-part></tp:taxon-name> (<tp:taxon-name><tp:taxon-name-part taxon-name-part-type="phylum">Mollusca</tp:taxon-name-part></tp:taxon-name>, <tp:taxon-name><tp:taxon-name-part taxon-name-part-type="class">Bivalvia</tp:taxon-name-part></tp:taxon-name>, <tp:taxon-name><tp:taxon-name-part taxon-name-part-type="family">Veneridae</tp:taxon-name-part></tp:taxon-name>) in seas of south China.</article-title><source>Marine Biodiversity</source><volume>44</volume>(<issue>1</issue>): <fpage>55</fpage>–<lpage>61</lpage>. <ext-link xlink:type="simple" ext-link-type="doi" xlink:href="10.1007/s12526-013-0184-1">https://doi.org/10.1007/s12526-013-0184-1</ext-link></mixed-citation></ref><ref id="B24"><mixed-citation xmlns:xlink="http://www.w3.org/1999/xlink" xlink:type="simple"><person-group><name name-style="western"><surname>Gmelin</surname><given-names>JF</given-names></name></person-group> (<year>1791</year>) <article-title>Caroli a Linne, Systemae naturae ed. 13.</article-title><source>Auctareformata <tp:taxon-name><tp:taxon-name-part taxon-name-part-type="class">Vermes</tp:taxon-name-part></tp:taxon-name><tp:taxon-name><tp:taxon-name-part taxon-name-part-type="order">Testacea</tp:taxon-name-part></tp:taxon-name></source><volume>1</volume>(<issue>6</issue>): <fpage>3021</fpage>–<lpage>3910</lpage>.</mixed-citation></ref><ref id="B19"><mixed-citation xmlns:xlink="http://www.w3.org/1999/xlink" xlink:type="simple"><person-group><name name-style="western"><surname>Dall</surname><given-names>WH</given-names></name></person-group> (<year>1902</year>) <article-title>Synopsis of the family <tp:taxon-name><tp:taxon-name-part taxon-name-part-type="family">Veneridae</tp:taxon-name-part></tp:taxon-name> and of the North American recent species.</article-title><source>Proceedings of the United States National Museum</source><volume>26</volume>: <fpage>335</fpage>–<lpage>412</lpage>. <ext-link xlink:type="simple" ext-link-type="doi" xlink:href="10.5479/si.00963801.26-1312.335">https://doi.org/10.5479/si.00963801.26-1312.335</ext-link></mixed-citation></ref><ref id="B22"><mixed-citation xmlns:xlink="http://www.w3.org/1999/xlink" xlink:type="simple"><person-group><name name-style="western"><surname>Fischer-Piette</surname><given-names>E</given-names></name><name name-style="western"><surname>Metivier</surname><given-names>B</given-names></name></person-group> (<year>1971</year>) <article-title>Revision des <tp:taxon-name><tp:taxon-name-part taxon-name-part-type="subfamily">Tapetinae</tp:taxon-name-part></tp:taxon-name> (Mollusques bivalves) Memoirs du MNHN, Paris, ser.</article-title><source>A zoologie</source><volume>71</volume>: <fpage>1</fpage>–<lpage>106</lpage>.</mixed-citation></ref></ref-list></tp:taxon-treatment>
