# Supplementary material for: The Ashtamudi Lake short-neck clam: re-assigned to the genus Marcia H. Adams & A. Adams, 1857 (Bivalvia, Veneridae)
Source: Zookeys. 2018 Nov 28;(799):1–20. doi: 10.3897/zookeys.799.25829 (PMC6281702; doi:10.3897/zookeys.799.25829)
Supplement: XML Treatment for Protapes ziczac [file zookeys.799.25829-treatment6.xml]

<!DOCTYPE tp:taxon-treatment
  PUBLIC "-//TaxonX//DTD Taxonomic Treatment Publishing DTD v0 20100105//EN" "tax-treatment-NSO.dtd">
<tp:taxon-treatment xmlns:tp="http://www.plazi.org/taxpub"><tp:treatment-meta><kwd-group><label>Taxon classification</label><kwd><named-content xmlns:xlink="http://www.w3.org/1999/xlink" content-type="kingdom">Animalia</named-content></kwd><kwd><named-content xmlns:xlink="http://www.w3.org/1999/xlink" content-type="order">Venerida</named-content></kwd><kwd><named-content xmlns:xlink="http://www.w3.org/1999/xlink" content-type="family">Veneridae</named-content></kwd></kwd-group><mixed-citation publication-type="journal"><person-group><name><surname>Arathi</surname><given-names>Anitha R.</given-names></name><name><surname>Oliver</surname><given-names>P. Graham</given-names></name><name><surname>Ravinesh</surname><given-names>Raveendhiran</given-names></name><name><surname>Kumar</surname><given-names>Appukuttannair Biju</given-names></name></person-group><article-title>The Ashtamudi Lake short-neck clam: re-assigned to the genus <italic><tp:taxon-name><tp:taxon-name-part taxon-name-part-type="genus" reg="Marcia">Marcia</tp:taxon-name-part></tp:taxon-name></italic> H. Adams &amp; A. Adams, 1857 (<tp:taxon-name><tp:taxon-name-part taxon-name-part-type="class">Bivalvia</tp:taxon-name-part></tp:taxon-name>, <tp:taxon-name><tp:taxon-name-part taxon-name-part-type="family">Veneridae</tp:taxon-name-part></tp:taxon-name>)</article-title><source>Zookeys</source><day>28</day><month>11</month><year>2018</year><volume>2018</volume><issue>799</issue><fpage>1</fpage><lpage>20</lpage><pub-id pub-id-type="doi">10.3897/zookeys.799.25829</pub-id></mixed-citation></tp:treatment-meta><tp:nomenclature><tp:taxon-name>
                  <tp:taxon-name-part taxon-name-part-type="genus" reg="Protapes">Protapes</tp:taxon-name-part>
                  <tp:taxon-name-part taxon-name-part-type="species" reg="ziczac">ziczac</tp:taxon-name-part>
                </tp:taxon-name><tp:taxon-authority>(Linnaeus, 1758)</tp:taxon-authority><xref ref-type="fig" rid="F11">Figure 11</xref><!--PageBreak--></tp:nomenclature><tp:treatment-sec sec-type="Original combination" id="SECID0EZZAG"><title>Original combination.</title><p><italic><tp:taxon-name><tp:taxon-name-part taxon-name-part-type="genus" reg="Venus">Venus</tp:taxon-name-part><tp:taxon-name-part taxon-name-part-type="species" reg="ziczac">ziczac</tp:taxon-name-part></tp:taxon-name></italic> Linnaeus, 1758</p></tp:treatment-sec><tp:treatment-sec sec-type="Synonyms" id="SECID0EK1AG"><title>Synonyms.</title><p>(from <xref ref-type="bibr" rid="B37">MolluscaBase 2018d</xref>) <italic><tp:taxon-name><tp:taxon-name-part taxon-name-part-type="genus" reg="Venus">Venus</tp:taxon-name-part><tp:taxon-name-part taxon-name-part-type="species" reg="sinuosa">sinuosa</tp:taxon-name-part></tp:taxon-name></italic> Lamarck, 1818; <italic><tp:taxon-name><tp:taxon-name-part taxon-name-part-type="genus" reg="Tapes">Tapes</tp:taxon-name-part><tp:taxon-name-part taxon-name-part-type="species" reg="inflata">inflata</tp:taxon-name-part></tp:taxon-name></italic> Römer, 1870</p></tp:treatment-sec><tp:treatment-sec sec-type="type locality" id="SECID0EK2AG"><title>Type locality.</title><p><xref ref-type="bibr" rid="B32">Linnaeus (1758)</xref> gives the type locality as the Indian Ocean.</p></tp:treatment-sec><tp:treatment-sec sec-type="material" id="SECID0EU2AG"><title>Material examined.</title><p>Neendakara, Kollam, 5 live collected specimens + 18 empty articulated shells; Dharmadam, Kannur, 3 live collected specimens.</p></tp:treatment-sec><tp:treatment-sec sec-type="description" id="SECID0EZ2AG"><title>Description.</title><p>Shells to 50 mm, solid, inflated, equivalve, inequilateral, beaks slightly in front of midline. Outline sub-ovate, lunule margin impressed, anterior margin pronounced, posterior ventral margin subtruncate, posterior area strongly sinuous. Lunule lanceolate, weakly ridged. Escutcheon narrow, smooth. Sculpture of raised concentric ridges separated by nearly equal-sized grooves. Pallial sinus narrow, apex <!--PageBreak-->rounded, ascending steeply towards umbonal cavity. Shell external colour tan with bright zigzag streaks and four brown rays radiating from umbo to ventral margin. Shell interior colour white with yellowish tinge in umbonal cavity.</p></tp:treatment-sec><tp:treatment-sec sec-type="distribution" id="SECID0EB3AG"><title>Distribution.</title><p>The species has an Indian Ocean distribution with records from the Red Sea, Aden, East Africa, Somalia, Mozambique, Maputo, Inhambane, Nacala, Natal, Madagascar, Oman, and Persian Gulf (<xref ref-type="bibr" rid="B27">Huber 2010</xref>).</p></tp:treatment-sec><tp:treatment-sec sec-type="remarks" id="SECID0EL3AG"><title>Remarks.</title><p><italic><tp:taxon-name><tp:taxon-name-part taxon-name-part-type="genus" reg="Protapes">Protapes</tp:taxon-name-part><tp:taxon-name-part taxon-name-part-type="species" reg="ziczac">ziczac</tp:taxon-name-part></tp:taxon-name></italic> (Linnaeus, 1758) has an inflated, heavy, and solid shell with the external sculpture the strongest of any species of <italic><tp:taxon-name><tp:taxon-name-part taxon-name-part-type="genus" reg="Protapes">Protapes</tp:taxon-name-part></tp:taxon-name></italic>.</p><p>The species was recorded as <italic><tp:taxon-name><tp:taxon-name-part taxon-name-part-type="genus" reg="Protapes">Protapes</tp:taxon-name-part><tp:taxon-name-part taxon-name-part-type="species" reg="sinuosa">sinuosa</tp:taxon-name-part></tp:taxon-name></italic> (Lamarck 1819) by <xref ref-type="bibr" rid="B41">Oliver and Glover (1996)</xref> from the Arabian Sea, but has subsequently been shown to be <italic><tp:taxon-name><tp:taxon-name-part taxon-name-part-type="genus" reg="Protapes">Protapes</tp:taxon-name-part><tp:taxon-name-part taxon-name-part-type="species" reg="ziczac">ziczac</tp:taxon-name-part></tp:taxon-name></italic> (Huber, 2010). <xref ref-type="bibr" rid="B27">Huber (2010)</xref> gave <italic><tp:taxon-name><tp:taxon-name-part taxon-name-part-type="genus" reg="Protapes">P.</tp:taxon-name-part><tp:taxon-name-part taxon-name-part-type="species" reg="sinuosa">sinuosa</tp:taxon-name-part></tp:taxon-name></italic> as a junior synonym and also synonymised <italic><tp:taxon-name><tp:taxon-name-part taxon-name-part-type="genus" reg="Tapes">Tapes</tp:taxon-name-part><tp:taxon-name-part taxon-name-part-type="species" reg="inflata">inflata</tp:taxon-name-part></tp:taxon-name></italic> Römer, 1870 with <italic><tp:taxon-name><tp:taxon-name-part taxon-name-part-type="genus" reg="Protapes">P.</tp:taxon-name-part><tp:taxon-name-part taxon-name-part-type="species" reg="ziczac">ziczac</tp:taxon-name-part></tp:taxon-name></italic>, but <xref ref-type="bibr" rid="B27">Huber (2010)</xref> doubted the locality given as Sri Lanka. He regarded the Indo-Pacific shells identified as <italic><tp:taxon-name><tp:taxon-name-part taxon-name-part-type="genus" reg="Protapes">P.</tp:taxon-name-part><tp:taxon-name-part taxon-name-part-type="species" reg="sinuosa">sinuosa</tp:taxon-name-part></tp:taxon-name></italic> as a new taxon, <italic><tp:taxon-name><tp:taxon-name-part taxon-name-part-type="genus" reg="Protapes">P.</tp:taxon-name-part><tp:taxon-name-part taxon-name-part-type="species" reg="swenneni">swenneni</tp:taxon-name-part></tp:taxon-name></italic> (Huber, 2010).</p><fig id="F11" position="float" orientation="portrait"><label>Figure 11.</label><caption><p><italic><tp:taxon-name><tp:taxon-name-part taxon-name-part-type="genus" reg="Protapes">Protapes</tp:taxon-name-part><tp:taxon-name-part taxon-name-part-type="species" reg="ziczac">ziczac</tp:taxon-name-part></tp:taxon-name></italic><bold>A</bold> right valve dorsal <bold>B</bold> right valve ventral <bold>C</bold> dorsal margin <bold>D</bold> left valve dorsal <bold>E</bold> left valve ventral (<abbrev xmlns:xlink="http://www.w3.org/1999/xlink" content-type="institution" xlink:title="Department of Aquatic Biology and Fisheries, University of Kerala, Trivandrum, Kerala, India" id="ABBRID0E2ABG" xlink:type="simple">DABFUK</abbrev>), Kollam, Kerala, South west coast of India.</p></caption><graphic xmlns:xlink="http://www.w3.org/1999/xlink" xlink:href="zookeys-799-001-g011.jpg" position="float" orientation="portrait" xlink:type="simple" id="oo_245271.jpg"/></fig><!--PageBreak--></tp:treatment-sec><ref-list><ref id="B37"><mixed-citation xmlns:xlink="http://www.w3.org/1999/xlink" xlink:type="simple"><institution xlink:type="simple">MolluscaBase</institution> (<year>2018d</year>) <italic><tp:taxon-name><tp:taxon-name-part taxon-name-part-type="genus">Protapes</tp:taxon-name-part><tp:taxon-name-part taxon-name-part-type="species">ziczac</tp:taxon-name-part></tp:taxon-name></italic> (Linnaeus, 1758). Accessed through: World Register of Marine Species. <ext-link xlink:type="simple" ext-link-type="uri" xlink:href="http://marinespecies.org/aphia.php?p=taxdetails%26id=507881">http://marinespecies.org/aphia.php?p=taxdetails&amp;id=507881</ext-link> [2018–08–15]</mixed-citation></ref><ref id="B32"><mixed-citation xmlns:xlink="http://www.w3.org/1999/xlink" xlink:type="simple"><person-group><name name-style="western"><surname>Linnaeus</surname><given-names>C</given-names></name></person-group> (<year>1758</year>) <article-title>Systema naturæ per regna tria naturæ, secundum classes, ordines, genera, species, cum characteribus, differentiis, synonymis, locis. Tomus I. Editio decima, reformata, Holmiæ.</article-title><source>(Salvius)</source><volume>1758</volume>(<issue>1–4</issue>): <fpage>1</fpage>–<lpage>824</lpage>.</mixed-citation></ref><ref id="B27"><mixed-citation xmlns:xlink="http://www.w3.org/1999/xlink" xlink:type="simple"><person-group><name name-style="western"><surname>Huber</surname><given-names>M</given-names></name></person-group> (<year>2010</year>) <italic>Compendium of Bivalves</italic>. Conch Books, Hackenheim, 901 pp.</mixed-citation></ref><ref id="B41"><mixed-citation xmlns:xlink="http://www.w3.org/1999/xlink" xlink:type="simple"><person-group><name name-style="western"><surname>Oliver</surname><given-names>PG</given-names></name><name name-style="western"><surname>Glover</surname><given-names>E</given-names></name></person-group> (<year>1996</year>) <tp:taxon-name><tp:taxon-name-part taxon-name-part-type="genus">Paphia</tp:taxon-name-part> (<tp:taxon-name-part taxon-name-part-type="subgenus">Protapes</tp:taxon-name-part>)</tp:taxon-name> (<tp:taxon-name><tp:taxon-name-part taxon-name-part-type="class">Bivalvia</tp:taxon-name-part></tp:taxon-name><tp:taxon-name><tp:taxon-name-part taxon-name-part-type="superfamily">Veneroidea</tp:taxon-name-part></tp:taxon-name>) in the Arabian Sea with the description of a new species. Journal of Conchology 35: 389–405.</mixed-citation></ref></ref-list></tp:taxon-treatment>
